# Supplementary material for: Non-functional ubiquitin C-terminal hydrolase L1 drives podocyte injury through impairing proteasomes in autoimmune glomerulonephritis
Source: Nat Commun. 2023 Apr 13;14:2114. doi: 10.1038/s41467-023-37836-8 (PMC10102022; doi:10.1038/s41467-023-37836-8)
Supplement: Supplementary file 3 — Source Data [file 41467_2023_37836_MOESM3_ESM.xlsx]

## Sheet: uncropped figure 1b
uncropped figure 1b
antibodies:
rat anti-UCH-L1 (Sosna et al.), 1:250 in 3% non-fat milk
mouse anti-β-actin (clone AC-15, Sigma-Aldrich), 1:10000 in Superblock

## Sheet: figure 1b
figure 1b
treatment [time]	Ctrl								mean	X/XO [UCH-L1 protein]								mean	X/XO [Uchl1 mRNA]								mean
w/o	92.42	107.58	56.43	143.57	86.65	113.35	87.95	112.05	100	92.42	107.58	56.43	143.57	86.65	113.35	87.95	112.05	100	60.34	152.1	81.03	121.05	90.14	110.35	108.61	91.16	101.847
1h	100		100		100		100		100	236.77		121.44		109.26		134.08		150.388	112.6		86.28		135.17		109.4		110.862
2h	100		100		100		100		100	263.38		179.31		147.65		123.27		178.403	164.79		101.66		121.51		116.71		126.167
4h	100		100		100		100		100	165.55		108.41		105.88		140.91		130.188	101.54		161.14		153.03		238.39		163.525
6h	100		100		100		100		100	172.4		59.54		119.3		101.04		113.07	204.48		137.98		166.8		250.22		189.87

## Sheet: uncropped figure 1f
uncropped figure 1f
antibodies:
rat anti-UCH-L1 (Sosna et al.), 1:250 in 3% non-fat milk
mouse anti-β-actin (clone AC-15, Sigma-Aldrich), 1:10000 in Superblock
antibodies:
mouse anti-ubiquitin (clone Ubi-1, Millipore), 1:250 in Superblock
mouse anti-β-actin (clone AC-15, Sigma-Aldrich), 1:10000 in Superblock
antibodies:
rabbit anti-K48-polyubiquitin (clone Apu2, Millipore), 1:1000 in Superblock
mouse anti-β-actin (clone AC-15, Sigma-Aldrich), 1:10000 in Superblock

## Sheet: figure 1f
figure 1f
pUB/β-actin	UCH-L1/β-actin			K48 pUB/β-actin	UCH-L1/β-actin
11.5735	0.243392			28.0877	0.243392
25.2907	0.71244			98.5973	0.71244
44.0088	0.574071			82.5607	0.574071
38.3491	0.300022			60.0722	0.300022
41.8812	0.302694			44.7005	0.302694
42.2879	0.220228			47.4905	0.220228
26.1737	0.895225			78.3502	0.895225
37.054	1.66478			91.0948	1.66478
39.5908	1.37632			80.5382	1.37632
22.443	1.80663			50.6955	1.80663
31.2925	1.29863			64.4735	1.29863
22.1572	0.916782			67.814	0.916782
57.2445	1.33164			66.9791	1.5407
44.5475	0.234338			59.4368	1.2313
				77.0167	1.26385
62.0522	1.78182			50.635	1.22921
70.6612	1.43583			31.9314	1.15874
81.873	1.19379			103.792	1.19888
77.7978	0.349358
97.4318	1.90386			127.842	7.04196
				131.083	5.83486
65.1494	1.5407			117.762	6.61919
74.2404	1.2313
48.7537	1.26385			88.0218	2.33283
58.0541	1.22921			65.0847	2.03687
71.8897	1.15874
85.8367	1.19888			53.3702	0.593135
				154.885	0.790709
145.051	7.04196			136.101	0.951459
142.931	5.83486			125.729	1.44868
158.912	6.61919
28.4495	0.622518
65.8049	1.19734
20.73	0.447715
38.8065	2.03687
59.1697	2.33283
60.537	0.593135
104.571	0.790709
83.0489	0.951459
97.1327	1.44868
17.0661	0.472436
9.90952	0.361874
6.34244	0.503967
33.9844	1.23941
28.4923	1.12854
27.1307	0.498813
41.6761	0.843865
17.9292	0.667957
24.0539	0.920196
28.9108	0.437818
31.1392	0.543288
32.7092	0.499596

## Sheet: uncropped figure 1g
uncropped figure 1g
antibodies:
rat anti-UCH-L1 (Sosna et al.), 1:250 in 3% non-fat milk
rabbit anti-K48-polyubiquitin (clone Apu2, Millipore), 1:1000 in Superblock
mouse anti-β-actin (clone AC-15, Sigma-Aldrich), 1:10000 in Superblock

## Sheet: figure 1g
figure 1g
treatment [time]	K48 pUB/β-actin Ctrl shRNA + AP-abs			mean	K48 pUB/β-actin UCH-L1 KD + AP-abs			mean
1h	113.146	110.737	105.759	109.88	118.705	112.25	91.7767	107.577
2h	136.732	115.232	113.039	121.668	92.2046	103.604	95.3527	97.0539
4h	102.387	148.505	114.322	121.738	98.4212	91.5423	82.8527	90.9387

## Sheet: uncropped figure 2b
uncropped figure 2b
antibodies:								antibodies:
rat anti-UCH-L1 (Sosna et al.), 1:250 in 3% non-fat milk								rabbit anti-K48-polyubiquitin (clone Apu2, Millipore), 1:1000 in Superblock
antibodies:
mouse anti-β-actin (clone AC-15, Sigma-Aldrich), 1:10000 in Superblock

## Sheet: figure 2b
figure 2b
	K48 pUB/β-actin
	WT	mock	I93M
	101.14	103.255	118.972
	89.8169	93.2638	113.895
	105.321	103.481	101.311
			268.927
mean	98.7592	100	150.777

## Sheet: figure 2c
figure 2c
	proteasome activity
	WT	mock	I93M
	117.371	122.715	66.7441
	94.7507	101.425	53.8809
	139.56	75.8593	85.4369
	80.6467	121.168	57.088
	110.73	87.051	82.1823
		91.7808
		109.576
		90.4244
mean	108.611	100	69.0665

## Sheet: uncropped figure 2d
uncropped figure 2d
panel:
labelled with Cy5-Ub-VME
detected with light capsule C640, filter F710 (FUSION FX07 (Vilber))
										antibodies:
										rabbit anti-UCH-L1 (PGP9.5 Abcam ab27053), 1:250 in 3% non-fat milk
										mouse anti-β-actin (clone AC-15, Sigma-Aldrich), 1:10000 in Superblock

[truncated: 54 more sheets: figure 2d, uncropped figure 3b, figure 3c, figure 3d, uncropped figure 4c, figure 4c, uncropped figure 4d, figure 4d, figure 4g, figure 4h, figure 5a, uncropped figure 5b, uncropped figure 5c, figure 5c, figure 5f, figure 5g, uncropped figure 5h, figure 5h, figure 6a, figure 6b …]
